# Supplementary material for: The Importance of Age Dependent Mortality and the Extrinsic Incubation Period in Models of Mosquito-Borne Disease Transmission and Control
Source: PLoS One. 2010 Apr 13;5(4):e10165. doi: 10.1371/journal.pone.0010165 (PMC2854142; doi:10.1371/journal.pone.0010165)
Supplement: File S1 — This ‘R’ script codes the model in its entirety as well as produces all figures as they are shown in the manuscript. (0.06 MB TXT) [file pone.0010165.s001.txt]

### SURVIVAL FUNCTIONS ###
######################################################################
######################################################################

## Logistic mortality function with default
## parameters from Styer et al.  The "mort"
## parameter determines whether exponential or
## logistic mortality survival curves are used.

mort.day <- function(xx,
                     aa=.0018,
                     bb=.1416,
                     cc=0,
                     ss=1.0730,
                     mort="log",
                     mu=1/32.6694)
  {
    ans <- (aa * exp(bb*xx) ) / (1 + (aa*ss/bb)*(exp(bb*xx) - 1) ) + cc
    if(mort=="exp") ans <- mu
    ans
  }

## Survival function This function gives you the
## probability you live > "xx" days past day "start"
## given that you do live up to day "start"

s2day <- function(xx,                   # xx is the age to live to (not number of days to live)
                  start=0,
                  mort="log",
                  adulticide=0,
                  mu = 1/32.6694,
                  aa = .0018,
                  bb=.1416,
                  cc=0,
                  ss=1.0730)
  {
    if(start<0) stop("Start time is negative!")
    if(xx<=0)   ans <- 1
    if(xx>=1)   ans <- prod( (1-adulticide) * (1 - sapply( (start+1):(xx), mort.day, # Note from start+1 to xx
         mort = mort,
         mu = mu,
         aa = aa,
         bb = bb,
         cc = cc,
         ss = ss)))
    ans
  }

## Test that the probability of living up to day
## x, living up to day x-1 and dying on day x, and
## dying before day x all add up to 1

test.fxn.1 <- function(xx,
                      start=0)
  {
    s2day(xx,start) + s2day(xx-1,start)*mort.day(xx+start) + (1 - s2day(xx - 1,start) )
  }

## The following line does this test for x=1:10.
## sapply(1:10, test.fxn.1)


## In original version had a p.2sdays function
## that calculated the probability of living
## exactly s days past start given living up to
## day start. Not in here

## Expected number of days to live (life
## expectancy function).

exp.days <- function(start,
                     mort = "log",
                     adulticide = 0,
                     mu = 1/32.6694,
                     aa = .0018,
                     bb=.1416,
                     cc=0,
                     ss=1.0730)
  {
    ages.to.live.to <- 0:100 + start
    survival.curve <- sapply(ages.to.live.to,
                             s2day,
                             start = start,
                             mort = mort,
                             adulticide = adulticide,
                             mu = mu,
                             aa = aa,
                             bb = bb,
                             cc = cc,
                             ss = ss)
    ans <- sum(survival.curve)
    ans
  }

## PLOT SURVIVAL FUNCTIONS ###
######################################################################
######################################################################

## Set working directory here.
graphics.off()

## Set universal graphics parameters
legend <- c("constant mortality", "age-dependent mortality")
cex.lab <- 1

## Plot survival function curves for logistic &
## exponential mortality functions

## This is central to the whole project. Plots will all be functions
## of "mort" which can either be constant (e.g. exponential mortality:
## "exp") or age-dependent (e.g. logistic mortality: "log");
## "adulticide", "larvicide", and it is also possible to change shape
## parameters of the original survival curves ("aa", "ss", "cc", "bb",
## "mu") to explore the effects of different types of age
## distributions on everything.

plot.surv <- function(mort = "log",     # Type of mortality assumption
                      adulticide = 0,   # Daily mosquito mortality rate due to adult control
                      larvicide = 0,    # Proportional reduction in adult mosquito recruitment due to larval control.
                      mu = 1/32.6694,   # Next five parameters describe mosquito mortality rate functions, see text for details.
                      aa = .0018,
                      bb = .1416,
                      cc = 0,
                      ss = 1.0730,
                      age.range = 1:80, # Age range over which to plot.
                      normalize = TRUE, # Whether to normalize so that total mosquito population size, m, equals 1 when there is no control.
                      pdf = FALSE,      # Whether to make a pdf() of the plot inside the function.
                      quartz = TRUE,    # Whether to plot in quartz() inside the function (Mac only)
                      new.plot = TRUE,  # Whether to plot on a new plotting device.
                      file.name = "survival curve.pdf", # Name of figure if saving as pdf.
                      directory = ""                    # Where to save figure if saving.
                      plot.width = 8,                   
                      plot.height = 6,
                      legend.true = FALSE, # Whether to plot the legend.
                      legend.loc = "topright", # Where to plot the legend if plotting.
                      legend = c("survival curve"), # Legend label if plotting.
                      cex.lab = 1,                  # Axis label scaling parameter.
                      col = "black",
                      add = FALSE,      # Whether to add curve to existing plot
                      polygon = TRUE,   # Whether to plot as a shaded polygon or not (just a line).
                      label.yax = FALSE, # Whether to label y-axis
                      label.xax = FALSE, # Whether to label x-axis
                      xlim.auto = TRUE,  # Whether to set x-axis limits automatically
                      xlim = c(0,100),   # X-axis limits if not setting automatically.
                      ylim = c(0,1),     
                      xlab = "age class",
                      ylab = "relative density",
                      main = "",
                      debug = FALSE)    # Shows more detail for debugging.
  
  {
    begin.dir <- getwd()                # Store Global working directory to reset at the end of function.
    setwd(directory)                    # Change working directory for saving.
    if(debug) {print("Changing or saving directory")}

    
    if(pdf)     pdf(file = file.name, width = plot.width, height = plot.height)
    if(!pdf & new.plot & quartz)    quartz(width = plot.width, height = plot.height)
    if(debug) {print("Initializing pdf")}
    

    surv.curv <- sapply(age.range,      # Adult control incorporated in survival curves
                        s2day,
                        start = 0,
                        mort = mort,
                        adulticide = adulticide,
                        mu = mu,
                        aa = aa,
                        bb = bb,
                        cc = cc,
                        ss = ss)
    if(debug) {print("Calculating survival curve")}


    if(normalize)
      {
        sum.surv.curv <- sum(surv.curv)
        if(adulticide == 0 & mort == "exp")     save(sum.surv.curv, file="norm.scal.surv.exp") # Save the scalars for adulticide = 0 situations
        if(adulticide == 0 & mort == "log")     save(sum.surv.curv, file="norm.scal.surv.log") # Then can load those for control scenarios.
        
        if(adulticide != 0 & mort == "exp")      load(file="norm.scal.surv.exp")
        if(adulticide != 0 & mort == "log")      load(file="norm.scal.surv.log")

        surv.curv <- surv.curv / sum.surv.curv
        
        ylim <- c(0,.04)

      }
    
    surv.curv.larv <- surv.curv * (1 - larvicide) # Larval control reduces all age-classes by a proportion.

    if(debug) {print("Calculating survival curve reduced by larvicide")}

    if(xlim.auto)   xlim <- c(0, max(age.range)) # Sets the xlim to be the age range.

    if(new.plot)
      {
        plot(age.range,
             surv.curv.larv,
             type = "n",                # Do not plot so that add can be done with points().
             col = col,
             cex.lab = cex.lab,
             xlab = xlab,
             ylab = ylab,
             main = main,
             xlim = xlim,
             ylim = ylim,
             axes = F)

        ## Axes labels
        y.ax.ticks <- c(0,.5,1)    # Where to label y axis.
        if(normalize)   y.ax.ticks <- c(0,.02,.04)
        x.ax.ticks <- pretty(age.range, 5)
        y.ax.labels <- y.ax.ticks
        x.ax.labels <- x.ax.ticks
        if(!label.yax)  y.ax.labels <- NA # Or don't label it
        if(!label.xax)  x.ax.labels <- NA
        axis(1, at = x.ax.ticks, labels = x.ax.labels)
        axis(2, at = y.ax.ticks, labels = y.ax.labels)
        
        if(debug) {print("Finished with plot()")}
      }

    points(age.range,               # This is where the actual points are put on.
           surv.curv.larv,
           type = "l",
           col = col)

    
    if(polygon)                     # This shades the survival curve in.
      {
        polygon(c(age.range, rev(age.range)),
                c(surv.curv.larv, rep(0, length(age.range))),
                col = col)
      }
    

    if(legend.true)
      {
        legend(legend.loc, legend, col = col)
        if(debug) {print("Finished with legend")}
      }

    if(pdf)     dev.off()
    if(debug) {print("Finished turning graphics off")}

    setwd(begin.dir)
    if(debug) {print("Finished resetting directory")}
  }

## Age Class Vectorial Capacity: FUNCTIONS ###########################
######################################################################
######################################################################

## Set working directory here
graphics.off()


## This script will plot scaled vectorial capacity contributions (C*)
## by age class as a function of "EIP", "mort", "adulticide",
## "larvicide", and all survival curve shape paraemters
## ("mu","aa","bb","cc","ss").

## Recall we are looking at scaled vectorial capacity (c*=mp^n/-ln(p)
## for constant mortality model).  This means that it is written as a
## function of relative mosquito density (scaled to m=1 in no control
## scenarios), p (the daily survival probability), and n (the EIP).
## In the age-dependent model p becomes a function of age and gets
## slightly more complicated but C* eventually gets reduced to a more
## simple equation which is:

## C* = sum(from x = n +1 to infinity of [ exp.days(x) * prod( from i =1 to x of p(i))]

## This says that C* merely equals the proportion of mosquitoes hwo
## live to n+1 days or older, mulitiplied by their life expectancy at
## that age, and summed across age classes.

plot.vc <- function(mort = "log",       # Type of mortality model, "exp" for constant mortality and "log" for age-dependent.
                    EIP = 3,            # Extrinsic incubation period
                    adulticide = 0,     # Daily probability of adult mosquito death due to adult control
                    larvicide = 0,      # Proportional reduction in adult mosquito recruitment due to larval control
                    mu = 1/32.6694,     # Next five parameters describe mortality curves, see text for detals
                    aa = .0018,
                    bb = .1416,
                    cc = 0,
                    ss = 1.0730,
                    age.range = 1:80,   # Age range over which to plot
                    pdf = FALSE,        # Whether to plot pdf in function.
                    quartz = TRUE,      # Whether to plot quartz in function.
                    new.plot = TRUE,    # Whether to plot figure on new plotting device
                    file.name = "age-spec vc curve.pdf", # File name if saving figure as pdf.
                    directory = "",                      # Where to save figure if saving.
                    plot.width = 8,
                    plot.height = 6,
                    class.spec = TRUE,  # If true plots C* by whole age class, if false plots per-individual C*.
                    legend.true = FALSE, # Whether to plot legend.
                    legend.loc = "topright", # Where to plot legend if plotting.
                    legend = c("vectorial capacity curve"), # Legend label
                    cex.lab = 1,                            # Scaling parameter for axes labels
                    col = "black",
                    add = FALSE,        # Whether to add curve to existing plot
                    polygon = TRUE,     # Whether to plot as a shaded polygon (or if not as a line).
                    lty = 1,
                    xlim = c(0,100),
                    ylim.auto = TRUE, # Whether to set y-axis limits automatically
                    xlim.auto = TRUE, # Whether to set x-axis limits automatically
                    label.yax = TRUE, # Whether to label y-axis.
                    label.xax = TRUE, # Whether to label x-axis.
                    ylim = c(0,3),    # Y-axis limits if not setting automatically.
                    xlab = "age class", 
                    ylab = "scaled vectorial capacity",
                    main = "",
                    debug = FALSE,      # Shows detail if debugging.
                    verbose = FALSE,    # Shows even more detail if debugging.
                    browse = FALSE)     # Step through function one line at a time.
  
  {
    if(browse)  browser();
    begin.dir <- getwd()                # Store Global working directory to reset at the end of function.
    setwd(directory)                    # Change working directory for saving.
    if(debug) {print("Error changing or saving directory")}

    
    if(pdf)     pdf(file = file.name, width = plot.width, height = plot.height)
    if(!pdf & new.plot & quartz)    quartz(width = plot.width, height = plot.height)
    if(debug) {print("Error initializing pdf")}
    
    ## Section caclulates Sigma_x, (e.g. scaled survival curve)
    surv.curv.0 <- sapply(age.range,     
                          s2day,
                          start = 0,
                          mort = mort,
                          adulticide = 0, # Need to calculate survival curve with no control so can scale that to 1 and all other control scenarios relative to that.
                          mu = mu,
                          aa = aa,
                          bb = bb,
                          cc = cc,
                          ss = ss)
    norm.scalar <- sum(surv.curv.0)

    surv.curv <- sapply(age.range,      # Adult control incorporated in survival curves
                        s2day,
                        start = 0,
                        mort = mort,
                        adulticide = adulticide,
                        mu = mu,
                        aa = aa,
                        bb = bb,
                        cc = cc,
                        ss = ss)
    surv.curv.larv <- surv.curv * (1 - larvicide) # Larval control reduces all age-classes by a proportion.
    surv.curv.norm <- surv.curv.larv / norm.scalar #Scales survival curve to be demographic distribution.
    if(debug) {print("Error calculating survival curve")}
    


    
    if(debug) {print("Just finished calculating survival curve reduced by larvicide")}

    ## Section calculates probability of living through the EIP given current age
    age.after.eip <- age.range + EIP # Calculate age they must survive to finish the EIP.
    p.surv.eip <- mapply(s2day,
                         xx = age.after.eip,
                         start = age.range, # Even though we want to start at age.range + 1, this is done in s2day() already.
                         MoreArgs = list(mort = mort,
                           adulticide = adulticide,
                           mu = mu,
                           aa = aa,
                           bb = bb,
                           cc = cc,
                           ss = ss)
                         )
    if(debug) {print("Just finished calculating probability of living through EIP")}
    
    ## Section calculates e(x+n), life expectancy given surviving EIP
    life.exp.vec <- sapply(age.after.eip,
                           exp.days,
                           mort = mort,
                           adulticide = adulticide,
                           mu = mu,
                           aa = aa,
                           bb = bb,
                           cc = cc,
                           ss = ss)
    if(debug) {print("Just finished calculating life expectancies.")}
    
    ## Check that these three vectors are the same length
    error.check <- length(surv.curv.norm) != length(p.surv.eip) | length(surv.curv.norm) != length(life.exp.vec) 
    if(error.check)
      {
        print(paste("survival curve vector is length", length(surv.curv.norm)))
        print(paste("probability of surviving EIP vector is length", length(p.surv.eip)))
        print(paste("life expectancy vector is length", length(life.exp.vec)))
        stop("These vectors cannot be different lengths")
      }

    ## Multiply probability of surviving EIP & life expectancy vector
    ## to get per individual contribution to vectorial capacity by age
    age.vc <- p.surv.eip * life.exp.vec

    ## Multiply these three vectors to get the age-class specific vectorial capacities
    class.vc <- surv.curv.norm * p.surv.eip * life.exp.vec

    if(class.spec)      vec.to.plot <- class.vc
    if(!class.spec)     vec.to.plot <- age.vc

    if(ylim.auto)       ylim <- c(0,1.2 * max(vec.to.plot))
    if(xlim.auto)   xlim <- range(age.range)

    names.arg <- age.range              # Label all the ages
    if(names.arg.set)                   # Or label only 5 of them to make it pretty
      {
        nums <- pretty(age.range,5)
        names.arg[-nums] <- NA
        names.arg[1] <- 0
      }
    rep(NA, length(age.range))[pretty(age.range, 5)+1]


    if(new.plot)
      {
        
        plot(age.range,                 # Don't plot here so can use points().
             vec.to.plot,
             type = "n",
             col = col,
             cex.lab = cex.lab,
             axes = FALSE,
             xlab = xlab,
             ylab = ylab,
             main = main,
             xlim = xlim,
             ylim = ylim)


        if(class.spec)  y.ax.ticks <- seq(0,1, by = .5)
        if(!class.spec)  y.ax.ticks <- seq(0,30, by = 10)
        x.ax.ticks <- pretty(age.range,5)

        if(label.yax)   y.ax.labels <- y.ax.ticks
        if(!label.yax)  y.ax.labels <- NA

        if(label.xax)   x.ax.labels <- x.ax.ticks
        if(!label.xax)  x.ax.labels <- NA
        
        if(verbose)     print(y.ax.ticks)
        if(verbose)     print(x.ax.ticks)
        if(verbose)     print(y.ax.labels)
        if(verbose)     print(x.ax.labels)
        
        axis(1, at = x.ax.ticks, labels = x.ax.labels)
        axis(2, at = y.ax.ticks, labels = y.ax.labels)
          

      }

    points(age.range,
           vec.to.plot,
           col = col,
           lty = lty,
           type = "l")

    if(polygon)
      {
        polygon(c(age.range, rev(age.range)),
                c(vec.to.plot, rep(0, length(age.range))),
                col = col,
                lty = lty)
      }
    
    if(debug) {print("Just finished with plot()")}
      

    if(legend.true)
      {
        legend(legend.loc, legend, col = col)
        if(debug) {print("Just finished with legend")}
      }

    if(pdf)     dev.off()
    if(debug) {print("Just finished turning graphics off")}

    setwd(begin.dir)
    if(debug) {print("Just finished resetting directory")}
  }

## Univariate Sensitivity Analysis of VC to Control FUNCTIONS ########
######################################################################
######################################################################

## Set working directory here
graphics.off()


## The goal of this script is to plot sensitivity analyses of scaled
## vectorial capacity (C*, expected number of infectious biting-days) to
## increased mortality of adults (adult control) or decreased input of
## adults (larval control).

## Plot will be a curve showing how VC changes for different
## mosquito control parameters. The function can flexibly handle being
## an adult control sensitivity or larval control sensitivity with the
## "control" parameter.

## Should be able to plot absolute VC, and % of max VC (e.g. from no
## control scenario).  Each of these has different implications,
## e.g. whether you are trying to reduce transmission below a certain
## threshold (look at absolute), or looking at effectiveness of control.

univ.control.sens <- function(mort = "log",
                              EIP = 2,
                              control = "adult",
                              adulticide.vec = seq(0, .5, length.out = 11), # Adult control vector for which to conduct sensitivity analysis.
                              larvicide.vec = seq(0, 1, length.out = 11), # Larval control vector for which to conduct sensitivity analysis.
                              mu = 1/32.6694, # Next five parameters describe mosquito mortality rates, see text for details.
                              aa = .0018,
                              bb = .1416,
                              cc = 0,
                              ss = 1.0730,
                              age.range = 1:80, # Age range over which to calculate C* (past 80 contribution is negligible.
                              VC.perc = TRUE, # Determines whether VC is plotted as a percentage or absolute value.
                              pdf = FALSE,    # Whether to produce a pdf figure inside the function.
                              new.plot = TRUE, # Whether to plot figure on a new plotting device.
                              quartz = TRUE,   # Whether to plot figure through quartz (Mac only)
                              plot.file.name = "VC cont plot.pdf", # Name to save pdf as if saving pdf.
                              save.array = TRUE,                   # Whether to save the output array for future plotting/manipulation.
                              array.file.name = "VC array",        # Name of array file if saved.
                              directory = "",                      # Where to save or load array from if saving or loading array.
                              plot.width = 8,                      # Width of plot if using pdf() or quartz() in the function.
                              plot.height = 6,                     # Height of plot if using pdf() or quartz() in the function.
                              legend.true = FALSE,                 # Put legend in the plot?
                              cex.lab = 1,                         # Legend scaling parameter.
                              plot.only = FALSE, # Skips calculations and just plots a loaded array.
                              plot.true = TRUE,  # If FALSE, does not produce any graphics.
                              array.to.load = "VC array", # Array to load if plot.only=TRUE.
                              xlab.auto = TRUE,           # Automatically set x-axis label.
                              xlab = "reduced adult survival", 
                              ylab = "scaled vectorial capacity",
                              ylim.auto = TRUE, # Automatically set y-axis limits.
                              ylim = c(0, 10),
                              xlim = c(0, .1),
                              label.xax = TRUE, # Label x-axis?
                              label.yax = TRUE, # Label y-axis?
                              main = "",        # Plot title
                              type = "l",       
                              lwd = 2,          
                              lty = 1,
                              col = "black",
                              legend.lab = "", # Legend label
                              debug = FALSE,   # If debugging code, shows more.
                              verbose = FALSE, # If debugging code, shows even more.
                              browse = FALSE)  # Step through function inside function.
  {
    if(browse)   browser;
    begin.dir <- getwd()                # Store Global working directory to reset at the end of function.
    setwd(directory)                    # Change working directory for saving.
    if(debug) print("Just finished changing or saving directory")

    ## Deal with flexibility of which type of control to do sensitivity to.
    if(control != "adult"  & control != "larval")   stop("Wrong specification of control, not 'adult' or 'larval'.")
    if(control == "adult")  control.vec <- adulticide.vec
    if(control == "larval")  control.vec <- larvicide.vec


    if(verbose) print(paste("control.vec is", round(control.vec,3)))
    
    if(!plot.only)
      {
        sys.time.begin <- proc.time()   # Record beginning time to calculate simulation time at end.
        
        ## Initialize vector to fill with C* values and mosquito densities.
        
        vc.vec <- rep(NA, length(control.vec))
        moz.dens <- rep(NA, length(control.vec))
        
        ## Loop through control vector
        for(ii in 1:length(control.vec))
          {
            
            if(control == "adult") # If looping through adulticide, set larvicide to 0.
              {
                larvicide <- 0
                adulticide <- control.vec[ii]
              }
            
            if(control == "larval") # If looping through larvicide, set adulticide to 0.
              {
                adulticide <- 0
                larvicide <- control.vec[ii]
              }

            if(debug) print("Just finished initializing loop over moz control parameters")
            if(verbose) print(paste("Looping at ", ii,"-th value of ", length(control.vec), control, "values."))

            ## Section caclulates Sigma_x, (e.g. survival curve)
            surv.curv <- sapply(age.range,      # Adult control incorporated in survival curves
                                s2day,
                                start = 0,
                                mort = mort,
                                adulticide = adulticide,
                                mu = mu,
                                aa = aa,
                                bb = bb,
                                cc = cc,
                                ss = ss)
            if(debug) {print("Just finished calculating survival curve")}

            surv.curv.larv <- surv.curv * (1 - larvicide) # Larval control reduces all age-classes by a proportion.
            if(debug) print("Just finished calculating survival curve reduced by larvicide")

            ## Need to normalize mosquito population to size 1 in
            ## no control scenario and use that to compare other
            ## sizes to. This means 0 must be part of
            ## adulticide.vec & larvicide.vec
            if(control.vec[1] != 0)     stop("First value of control parameter vector is not 0.  Need that to be so to allow normalization of mosquito population size.")
            
            if(adulticide == 0 & larvicide == 0)    norm.scalar <- sum(surv.curv.larv)
            surv.curv.norm <- surv.curv.larv / norm.scalar # Divide by scalar so that in control scenario total moz density = 1.
            if(debug) print("Just finished scaling mosquito densities")

            ## Section calculates probability of living through the EIP given current age
            age.after.eip <- age.range + EIP # Calculate age they must survive to finish the EIP.
            p.surv.eip <- mapply(s2day,
                                 xx = age.after.eip,
                                 start = age.range, # Even though we want to start at age.range + 1, this is done in s2day() already.
                                 MoreArgs = list(mort = mort,
                                   adulticide = adulticide,
                                   mu = mu,
                                   aa = aa,
                                   bb = bb,
                                   cc = cc,
                                   ss = ss)
                                 )
            if(debug) print("Just finished calculating probability of living through EIP")
            
            ## Section calculates e(x+n), life expectancy given surviving EIP
            life.exp.vec <- sapply(age.after.eip,
                                   exp.days,
                                   mort = mort,
                                   adulticide = adulticide,
                                   mu = mu,
                                   aa = aa,
                                   bb = bb,
                                   cc = cc,
                                   ss = ss)
            if(debug) print("Just finished calculating life expectancies.")
            
            ## Check that these three vectors are the same length
            error.check <- length(surv.curv.norm) != length(p.surv.eip) | length(surv.curv.norm) != length(life.exp.vec) 
            if(error.check)
              {
                print(paste("survival curve vector is length", length(surv.curv.norm)))
                print(paste("probability of surviving EIP vector is length", length(p.surv.eip)))
                print(paste("life expectancy vector is length", length(life.exp.vec)))
                stop("These vectors cannot be different lengths")
              }

            ## Multiply these three vectors to get the age-class specific vectorial capacities
            class.vc <- surv.curv.norm * p.surv.eip * life.exp.vec

            tot.vc <- sum(class.vc)
            vc.vec[ii] <- tot.vc
            moz.dens[ii] <- sum(surv.curv.norm)
            if(debug)   print("Just finished putting tot.vc into vc.vec.")
            if(verbose) print(paste("C* on this iteration is", round(tot.vc,3)))
          }
        

        sys.time.end <- proc.time()
        processing.time <- sys.time.end - sys.time.begin # Calculate processing time.
        print(processing.time[3])
        ## Save the array.
        control.vec.sav <- control.vec # Need to resave these as different names so can load later and not have
        if(save.array)      save(vc.vec, moz.dens, control.vec.sav, processing.time, file = array.file.name)

      }

    if(plot.true)
      {
        ## Load an array if just plotting
        if(plot.only)       load(array.to.load)

        ## Initialize graphics
        if(pdf)     pdf(file = plot.file.name, width = plot.width, height = plot.height)
        if(!pdf & new.plot & quartz)    quartz(width = plot.width, height = plot.height)
        if(debug) print("Just finished initializing pdf")

        if(verbose) print(vc.vec)

        ## Plot C* vs the control parameter.
        if(xlab.auto)                       # Set the xlab to match "control".
          {
            if(control == "adult")      xlab <- "daily probability of death due to control"
            if(control == "larval")     xlab <- "reduced recruitment of adults"
          }

        if(VC.perc)     vc.vec <- vc.vec / vc.vec[1] * 100
        if(ylim.auto)   ylim <- c(0, 1.1*max(vc.vec))
        if(VC.perc)     ylim <- c(0, 100)
        
        if(new.plot)
          {
            plot(control.vec,
                 vc.vec,
                 xlim = xlim,
                 ylim = ylim,
                 xlab = xlab,
                 ylab = ylab,
                 main = main,
                 type = "n",
                 axes = FALSE,
                 cex.lab = cex.lab)

            ## Axes labels
            y.ax.ticks <- pretty(ylim, 5)
            if(VC.perc) y.ax.ticks <- c(0,25,50,75,100)
            x.ax.ticks <- pretty(xlim, 5)
            y.ax.labels <- y.ax.ticks
            x.ax.labels <- x.ax.ticks
            if(!label.yax)  y.ax.labels <- NA # Or don't label it
            if(!label.xax)  x.ax.labels <- NA
            axis(1, at = x.ax.ticks, labels = x.ax.labels)
            axis(2, at = y.ax.ticks, labels = y.ax.labels)
            
          }

        points(control.vec,
               vc.vec,
               col = col,
               type = type,
               lwd = lwd,
               lty = lty)

        if(pdf) dev.off()
      }
  }

######################################################################
######################################################################
######################################################################
######################################################################
#################### FIGURE MAKING CODE ##############################

######################################################################
######################################################################
######################################################################


## Figure 1

## Figure 1

## 1A Mortality Curves
## 1B Life expectancy curves
## 1C Exponential age distribution
## 1D Logistic age distribution

## Must set the directory here

## Here we will set the survival curve parameters:
## This value of mu is used because it yields same life expectancy as
## the age-dependent model when mosquitoes age through discretized age
## classes.
mu <- 1/32.6694 
aa <- .0018
bb <- .1416
cc <- 0
ss <- 1.0730
age.range <- 1:80
adulticide <- 0
larvicide <- 0

## Plot two panel plot with survival curves for log/exp mortality.
setwd(directory)
graphics.off()
pdf("1 Figure.pdf", width = 6.89, height = 5.5)
par(mfrow=c(2,2), mar = c(2, 5, 2, .5), oma = c(2, 0, 2, 0))
legend <- c("constant mortality", "age-dependent mortality")


## 1A - Mortality curves

curve(mort.day(x, mort="log"),
      0,
      80,
      ylim = c(0, .2),
      cex.lab = cex.lab,
      ylab="daily probability of death",
      xlab = NA,
      main = "A",
      lwd = 2,
      lty = 1,
      axes = F)

points(sapply(0:80, mort.day, mort="exp"),
       lty=2,
       lwd = 2,
       type="l")

axis(side = 1,
     at = c(0, 20, 40, 60, 80),
     labels = FALSE,
     tick = TRUE)

axis(side = 2,
     at =  c(0, .1, .2),
     labels = TRUE,
     tick = TRUE)

legend("top", legend=legend, lwd=2, lty=c(2,1), bty = "o", cex= .8)

## 1B - Life expectancy curves
days <- 0:80
life.xp.log <- sapply(days, exp.days, mort="log")
life.xp.exp <- sapply(days, exp.days, mort="exp")

plot(days,
     life.xp.log,
     xlab = NA,
     ylab="expected days to live",
     main = "B",
     type="l",
     ylim = c(0, 40),
     lty=1,
     cex.lab = cex.lab,
     lwd=2,
     axes = F)

points(days,
       life.xp.exp,
       type="l",
       lty=2,
       col="black",
       lwd=2)

axis(side = 1,
     at = c(0, 20, 40, 60, 80),
     labels = FALSE,
     tick = TRUE)

axis(side = 2,
     at =  seq(0, 40, by = 10),
     labels = TRUE,
     tick = TRUE)

## 1C & 1D - Age distributions


for(ii in c("exp","log"))
  {
    
    ylab <- "normalized density"
    main <- ifelse(ii=="exp", "C", "D")
    
    plot.surv(mort = ii,                #Looping through mort type
              adulticide = adulticide,
              larvicide = larvicide,
              mu = mu,
              aa = aa,
              bb = bb,
              cc = cc,
              ss = ss,
              age.range = age.range,
              normalize = TRUE,
              pdf = FALSE,
              quartz = FALSE, 
              new.plot = TRUE,
              directory = directory,
              plot.width = 8,
              plot.height = 6,
              legend.true = FALSE,
              legend.loc = "topright",
              legend = c("survival curve"),
              cex.lab = 1,
              col = "black",
              add = FALSE,
              polygon = TRUE,
              xlim.auto = TRUE,
              xlim = c(0,80),
              ylim = c(0,1),
              label.yax = TRUE,
              label.xax = TRUE,
              xlab = NA,
              ylab = ylab,
              main = main,
              debug = FALSE)
  }

## Outside axis labels.

mtext("age in days",
      side = 1,
      line = .5,
      outer = TRUE,
      adj = .28,
      cex = .8)

mtext("age in days",
      side = 1,
      line = .5,
      outer = TRUE,
      adj = .84,
      cex = .8)

## Finish PDF
dev.off()


## Figure 2
## Shows the individual level and age-class level 
## contributions to C* (scaled vectorial capacity).

## 2A - Individual-level C* for EIP = 2, 11, EXP.
## 2B - Individual-level C* for EIP = 2, 11, LOG.
## 2C - Class-level C* for EIP = 2, 11, EXP.
## 2D - Class-level C* for EIP = 2, 11, LOG.

## Must set the directory here


## Here we will set the survival curve parameters:
mu <- 1/32.6694
aa <- .0018
bb <- .1416
cc <- 0
ss <- 1.0730
age.range <- 1:80
adulticide <- 0
larvicide <- 0
directory <- "/figures"
setwd(directory)


## Set graphics parameters
graphics.off()
pdf("2 Figure.pdf", width = 6.89, height = 5.5)
par(mfrow=c(2,2), mar = c(2, 5, 2, .5), oma = c(2, 0, 2, 0))

## Set looping parameters
class.spec.vec <- c(FALSE, TRUE)
ylab.vec <- c("per-individual vectorial capacity", "age-class vectorial capacity")
xlab.vec <- c(NA, "age in days")
mort.vec <- c("exp","log")
EIP.vec <- c(3, 11)
ymax.vec <- c(30, 1)
col.vec <- c("blue","green")
label.yax.vec <- c(TRUE, FALSE)
label.xax.vec <- c(FALSE, TRUE)
main.vec <- t(matrix(c("A", "B", "C","D"), 2, 2))

## Plotting loop
for(ii in 1:length(class.spec.vec))
  {
    for(jj in 1:length(mort.vec))
      {
        for(kk in 1:length(EIP.vec))
          {


            if(jj==2)   ylab <- NA
            if(jj==1)   ylab <- ylab.vec[ii]
            
            new.plot <- ifelse(kk==1, TRUE, FALSE) # Makes second EIP plot on same figure as first
            plot.vc(mort = mort.vec[jj],                # LOOPING through this par
                    EIP = EIP.vec[kk],
                    adulticide = 0,
                    larvicide = 0,
                    mu = mu,
                    aa = aa,
                    bb = bb,
                    cc = cc,
                    ss = ss,
                    age.range = age.range,
                    pdf = FALSE,
                    quartz = FALSE,
                    new.plot = new.plot,
                    file.name = "age-spec vc curve.pdf",
                    directory = directory,
                    plot.width = 8,
                    plot.height = 6,
                    class.spec = class.spec.vec[ii],  # If true plots VC by whole age class, if false plots per-indiv VC
                    legend.true = FALSE,
                    legend.loc = "topright",
                    legend = c("vectorial capacity curve"),
                    cex.lab = 1,
                    col = col.vec[kk],
                    add = FALSE,
                    polygon = TRUE,
                    lty = 1,
                    xlim = c(0,80),
                    ylim.auto = FALSE,
                    xlim.auto = TRUE,
                    label.yax = label.yax.vec[jj],
                    label.xax = label.xax.vec[ii],
                    ylim = c(0, ymax.vec[ii]),
                    xlab = xlab.vec[ii],
                    ylab = ylab,
                    main = main.vec[ii, jj],
                    debug = FALSE,
                    verbose = FALSE,
                    browse = FALSE)

            if(ii == 1 & jj ==2)    legend("top", paste("EIP = ", rev(EIP.vec)), col = rev(col.vec), lty = 1, cex = .8)
            
          }
      }
  }

## Add labels.
mtext("age in days",
      side = 1,
      line = .5,
      outer = TRUE,
      adj = .28,
      cex = .8)

mtext("age in days",
      side = 1,
      line = .5,
      outer = TRUE,
      adj = .82,
      cex = .8)

## Finish PDF.
dev.off()


## Figure 3
## Shows affect of adult control on several plots.

##   MORT = EXP
## Figure 3A - Age distribution
## Figure 3B - Life expectancy
## Figure 3C - DENG C*
## Figure 3D - CHIKV C*

##   MORT = LOG
## Figure 3E - Age distribution
## Figure 3F - Life expectancy
## Figure 3G - DENG C*
## Figure 3H - CHIKV C*


## Here we will set the survival curve parameters:
mu <- 1/32.6694
aa <- .0018
bb <- .1416
cc <- 0
ss <- 1.0730
age.range <- 1:80
adulticide <- 0
larvicide <- 0

## Start up graphics
graphics.off()
pdf("3 Figure.pdf", width = 4.92, height = 7)
par(mfrow=c(4,2), mar = c(2, 5, 2, .5), oma = c(2, 0, 2, 0))

## Set up looping parameters
mort.vec <- c("exp","log")
adulticide <- .05
EIP.vec <- c(11, 3)
label.yax.vec <- c(TRUE, FALSE)


## Figure 3A-B - Age distributions

for(ii in 1:length(mort.vec))
  {

    ylab <- "normalized density"
    if(ii>1)    ylab <- ""

    main <- ifelse(ii == 1, "A", "B")
    
    plot.surv(mort = mort.vec[ii],      # Plot age distribution (survival curve) for no control
              adulticide = 0,
              larvicide = 0,
              mu = mu,
              aa = aa,
              bb = bb,
              cc = cc,
              ss = ss,
              age.range = age.range,
              normalize = TRUE,
              pdf = FALSE,
              quartz = FALSE, 
              new.plot = TRUE,
              file.name = "survival curve.pdf",
              directory = directory,
              plot.width = 8,
              plot.height = 6,
              legend.true = FALSE,
              legend.loc = "topright",
              legend = c("survival curve"),
              cex.lab = 1,
              col = "black",
              add = FALSE,
              xlim = c(0,80),
              xlim.auto = TRUE,
              label.yax = label.yax.vec[ii],
              label.xax = FALSE,
              ylim = c(0,1),
              names.arg.set = TRUE,
              xlab = "",
              ylab = ylab,
              main = main,
              debug = FALSE)

    
    plot.surv(mort = mort.vec[ii],
              adulticide = adulticide,
              larvicide = 0,
              mu = mu,
              aa = aa,
              bb = bb,
              cc = cc,
              ss = ss,
              age.range = age.range,
              normalize = TRUE,
              pdf = FALSE,
              quartz = FALSE,
              new.plot = FALSE,         # Add this to the last plot.
              file.name = "survival curve.pdf",
              directory = "/Users/sbellan/Documents/R files/MPH thesis/PLOSOne/figures/",
              plot.width = 8,
              plot.height = 6,
              legend.true = FALSE,
              legend.loc = "topright",
              legend = c("survival curve"),
              cex.lab = 1,
              col = "red",
              add = TRUE,
              xlim = c(0,80),
              xlim.auto = TRUE,              
              names.arg.set = TRUE,
              ylim = c(0,1),
              xlab = "",
              ylab = "",
              label.yax = FALSE,
              label.xax = FALSE,
              main = main,
              debug = FALSE)

    if(mort.vec[ii] == "exp")      load(file="norm.scal.surv.exp")
    if(mort.vec[ii] == "log")      load(file="norm.scal.surv.log")

    
    y.chik <- s2day(5, mort = mort.vec[ii])/sum.surv.curv
    y.deng <- s2day(12, mort = mort.vec[ii])/sum.surv.curv
    lines(c(5, 5), c(0, y.chik), lty = 2, col = "blue")
    lines(c(12, 12), c(0, y.deng), lty = 2, col = "green")    
    
  }
## End Figure 3A-B ###################################################
######################################################################


## Figure 3C-D - Life expectancy plots
for(ii in 1:length(mort.vec))
  {

    main <- ifelse(ii == 1, "C", "D")
    
    ylab <- "expected days to live"
    if(ii>1)    ylab <- ""

    life.xp.no.cont <- sapply(age.range,
                              exp.days,
                              mort = mort.vec[ii],
                              adulticide = 0, # Without control
                              mu = mu,
                              aa = aa,
                              bb = bb,
                              cc = cc,
                              ss = ss)

    life.xp <- sapply(age.range,
                      exp.days,
                      mort = mort.vec[ii],
                      adulticide = adulticide, # With control
                      mu = mu,
                      aa = aa,
                      bb = bb,
                      cc = cc,
                      ss = ss)

    ylim <- c(0,1.2*max(life.xp.no.cont))
    
    plot(age.range,
         life.xp.no.cont,
         xlab = "",
         ylab = ylab,
         main = main,
         type = "l",
         axes = FALSE,
         col = "black",
         lty = 1,
         ylim = ylim,
         cex.lab = cex.lab,
         lwd = 2)

    if(ii == 1) y.ticks <- c(0,10,20,30)
    if(ii >  1) y.ticks <- NA
    axis(1, at = pretty(age.range, 5), labels = NA)
    axis(2, at = c(0,10,20, 30), labels = y.ticks)

    points(age.range,
           life.xp,
           lty = 1,
           col = "red",
           type = "l",
           lwd = 2)

    y.chik <- exp.days(5, mort = mort.vec[ii])
    y.deng <- exp.days(12, mort = mort.vec[ii])    

    lines(c(5, 5), c(0, y.chik), lty = 2, col = "blue")
    lines(c(12, 12), c(0, y.deng), lty = 2, col = "green")        
  }

## End of Figure 3C-D ################################################
######################################################################

## Figure 3E-H - C* curves

label.xax.vec <- c(FALSE, TRUE)
label.yax.vec <- c(TRUE, FALSE, FALSE, FALSE)
main.vec <- t(matrix(c("E","F","G","H"), 2, 2))

for(jj in 1:length(EIP.vec))
  {
    
    for(ii in 1:length(mort.vec))
      {

        main <- main.vec[jj, ii]
        
        ylab <- "C*"
        if(ii>1)    ylab <- ""

        xlab <- ""
        if(jj>1)        xlab <- "age in days"

        plot.vc(mort = mort.vec[ii],             # LOOP
                EIP = EIP.vec[jj],               # LOOP
                adulticide = 0, # NO LOOP because no control
                larvicide = 0,   # NO LOOP because no control
                mu = mu,
                aa = aa,
                bb = bb,
                cc = cc,
                ss = ss,
                age.range = age.range,
                pdf = FALSE,
                quartz = FALSE,
                new.plot = TRUE,    # Initialize plot here
                file.name = "age-spec vc curve.pdf",
                directory = "/Users/sbellan/Documents/R files/MPH thesis/PLOSOne/figures/",
                plot.width = 8,
                plot.height = 6,
                class.spec = TRUE,  # If true plots VC by whole age class, if false plots per-indiv VC
                legend.true = FALSE,
                legend.loc = "topright",
                legend = c("vectorial capacity curve"),
                cex.lab = 1,
                col = "black",      # Plot no control in black.
                add = FALSE,
                polygon = TRUE,
                xlim = c(0,100),
                ylim.auto = FALSE,
                xlim.auto = TRUE,
                label.xax = label.xax.vec[jj],
                label.yax = label.yax.vec[ii],
                names.arg.set = TRUE,
                ylim = c(0,1),
                xlab = xlab,
                ylab = ylab,
                main = main,
                debug = FALSE,
                browse = FALSE)

        plot.vc(mort = mort.vec[ii],             # LOOP
                EIP = EIP.vec[jj],               # LOOP
                adulticide = adulticide,
                larvicide = 0,
                mu = mu,
                aa = aa,
                bb = bb,
                cc = cc,
                ss = ss,
                age.range = age.range,
                pdf = FALSE,
                quartz = TRUE,
                new.plot = FALSE,   # Add to no control plot
                file.name = "age-spec vc curve.pdf",
                directory = "/Users/sbellan/Documents/R files/MPH thesis/PLOSOne/figures/",
                plot.width = 8,
                plot.height = 6,
                class.spec = TRUE,  # If true plots VC by whole age class, if false plots per-indiv VC
                legend.true = FALSE,
                legend.loc = "topright",
                legend = c("vectorial capacity curve"),
                cex.lab = 1,
                col = "red",        # Plot controlled population in red.
                add = FALSE,
                polygon = TRUE,
                xlim = c(0,100),
                ylim.auto = TRUE,
                xlim.auto = TRUE,
                label.xax = FALSE,
                label.yax = FALSE,
                names.arg.set = TRUE,
                ylim = c(0,3),
                xlab = "",
                ylab = "scaled vectorial capacity",
                main = "",
                debug = FALSE,
                browse = FALSE)

      }
  }

## Text to add at end
mtext("age in days",
      side = 1,
      line = .5,
      outer = TRUE,
      adj = .28,
      cex = .8)

mtext("age in days",
      side = 1,
      line = .5,
      outer = TRUE,
      adj = .84,
      cex = .8)

## Finish pdf
dev.off()


## Figure 3
## Shows affect of larval control on several plots.

##   MORT = EXP
## Figure 3A - Age distribution
## Figure 3B - Life expectancy
## Figure 3C - DENG C*
## Figure 3D - CHIKV C*

##   MORT = LOG
## Figure 3E - Age distribution
## Figure 3F - Life expectancy
## Figure 3G - DENG C*
## Figure 3H - CHIKV C*


## Here we will set the survival curve parameters:
mu <- 1/32.6694
aa <- .0018
bb <- .1416
cc <- 0
ss <- 1.0730
age.range <- 1:80
adulticide <- 0
larvicide <- 0

## Start up graphics
graphics.off()
pdf("4 Figure.pdf", width = 4.92, height = 7)
par(mfrow=c(4,2), mar = c(2, 5, 2, .5), oma = c(2, 0, 2, 0))

## Set up looping parameters
mort.vec <- c("exp","log")
larvicide <- .5
EIP.vec <- c(11, 3)
label.yax.vec <- c(TRUE, FALSE)


## Figure 3A-B - Age distributions

for(ii in 1:length(mort.vec))
  {

    ylab <- "normalized density"
    if(ii>1)    ylab <- ""

    main <- ifelse(ii == 1, "A", "B")
    
    plot.surv(mort = mort.vec[ii],      # Plot age distribution (survival curve) for no control
              adulticide = 0,
              larvicide = 0,
              mu = mu,
              aa = aa,
              bb = bb,
              cc = cc,
              ss = ss,
              age.range = age.range,
              normalize = TRUE,
              pdf = FALSE,
              quartz = FALSE, 
              new.plot = TRUE,
              file.name = "survival curve.pdf",
              directory = directory,
              plot.width = 8,
              plot.height = 6,
              legend.true = FALSE,
              legend.loc = "topright",
              legend = c("survival curve"),
              cex.lab = 1,
              col = "black",
              add = FALSE,
              xlim = c(0,80),
              xlim.auto = TRUE,
              label.yax = label.yax.vec[ii],
              label.xax = FALSE,
              ylim = c(0,1),
              names.arg.set = TRUE,
              xlab = "",
              ylab = ylab,
              main = main,
              debug = FALSE)

    
    plot.surv(mort = mort.vec[ii],
              adulticide = 0,
              larvicide = larvicide,
              mu = mu,
              aa = aa,
              bb = bb,
              cc = cc,
              ss = ss,
              age.range = age.range,
              normalize = TRUE,
              pdf = FALSE,
              quartz = FALSE,
              new.plot = FALSE,         # Add this to the last plot.
              file.name = "survival curve.pdf",
              directory = "/Users/sbellan/Documents/R files/MPH thesis/PLOSOne/figures/",
              plot.width = 8,
              plot.height = 6,
              legend.true = FALSE,
              legend.loc = "topright",
              legend = c("survival curve"),
              cex.lab = 1,
              col = "red",
              add = TRUE,
              xlim = c(0,80),
              xlim.auto = TRUE,              
              names.arg.set = TRUE,
              ylim = c(0,1),
              xlab = "",
              ylab = "",
              label.yax = FALSE,
              label.xax = FALSE,
              main = main,
              debug = FALSE)


    if(mort.vec[ii] == "exp")      load(file="norm.scal.surv.exp")
    if(mort.vec[ii] == "log")      load(file="norm.scal.surv.log")

    
    y.chik <- s2day(5, mort = mort.vec[ii])/sum.surv.curv
    y.deng <- s2day(12, mort = mort.vec[ii])/sum.surv.curv
    lines(c(5, 5), c(0, y.chik), lty = 2, col = "blue")
    lines(c(12, 12), c(0, y.deng), lty = 2, col = "green")    
    
  }
## End Figure 3A-B ###################################################
######################################################################


## Figure 3C-D - Life expectancy plots
for(ii in 1:length(mort.vec))
  {

    main <- ifelse(ii == 1, "C", "D")
    
    ylab <- "expected days to live"
    if(ii>1)    ylab <- ""

    life.xp.no.cont <- sapply(age.range,
                              exp.days,
                              mort = mort.vec[ii],
                              adulticide = 0, # Without control
                              mu = mu,
                              aa = aa,
                              bb = bb,
                              cc = cc,
                              ss = ss)

    life.xp <- sapply(age.range,
                      exp.days,
                      mort = mort.vec[ii],
                      adulticide = 0, # With control
                      mu = mu,
                      aa = aa,
                      bb = bb,
                      cc = cc,
                      ss = ss)

    ylim <- c(0,1.2*max(life.xp.no.cont))
    
    plot(age.range,
         life.xp.no.cont,
         xlab = "",
         ylab = ylab,
         main = main,
         type = "l",
         axes = FALSE,
         col = "black",
         lty = 1,
         ylim = ylim,
         cex.lab = cex.lab,
         lwd = 2)

    if(ii == 1) y.ticks <- c(0,10,20,30)
    if(ii >  1) y.ticks <- NA
    axis(1, at = pretty(age.range, 5), labels = NA)
    axis(2, at = c(0,10,20, 30), labels = y.ticks)

    points(age.range,
           life.xp,
           lty = 2,
           col = "red",
           type = "l",
           lwd = 2)

    y.chik <- exp.days(5, mort = mort.vec[ii])
    y.deng <- exp.days(12, mort = mort.vec[ii])    

    lines(c(5, 5), c(0, y.chik), lty = 2, col = "blue")
    lines(c(12, 12), c(0, y.deng), lty = 2, col = "green")        
  }

## End of Figure 3C-D ################################################
######################################################################

## Figure 3E-H - C* curves

label.xax.vec <- c(FALSE, TRUE)
label.yax.vec <- c(TRUE, FALSE, FALSE, FALSE)
main.vec <- t(matrix(c("E","F","G","H"), 2, 2))

for(jj in 1:length(EIP.vec))
  {
    
    for(ii in 1:length(mort.vec))
      {

        main <- main.vec[jj, ii]
        
        ylab <- "C*"
        if(ii>1)    ylab <- ""

        xlab <- ""
        if(jj>1)        xlab <- "age in days"

        plot.vc(mort = mort.vec[ii],             # LOOP
                EIP = EIP.vec[jj],               # LOOP
                adulticide = 0, # NO LOOP because no control
                larvicide = 0,   # NO LOOP because no control
                mu = mu,
                aa = aa,
                bb = bb,
                cc = cc,
                ss = ss,
                age.range = age.range,
                pdf = FALSE,
                quartz = FALSE,
                new.plot = TRUE,    # Initialize plot here
                file.name = "age-spec vc curve.pdf",
                directory = "/Users/sbellan/Documents/R files/MPH thesis/PLOSOne/figures/",
                plot.width = 8,
                plot.height = 6,
                class.spec = TRUE,  # If true plots VC by whole age class, if false plots per-indiv VC
                legend.true = FALSE,
                legend.loc = "topright",
                legend = c("vectorial capacity curve"),
                cex.lab = 1,
                col = "black",      # Plot no control in black.
                add = FALSE,
                polygon = TRUE,
                xlim = c(0,100),
                ylim.auto = FALSE,
                xlim.auto = TRUE,
                label.xax = label.xax.vec[jj],
                label.yax = label.yax.vec[ii],
                names.arg.set = TRUE,
                ylim = c(0,1),
                xlab = xlab,
                ylab = ylab,
                main = main,
                debug = FALSE,
                browse = FALSE)

        plot.vc(mort = mort.vec[ii],             # LOOP
                EIP = EIP.vec[jj],               # LOOP
                adulticide = 0,
                larvicide = larvicide,
                mu = mu,
                aa = aa,
                bb = bb,
                cc = cc,
                ss = ss,
                age.range = age.range,
                pdf = FALSE,
                quartz = TRUE,
                new.plot = FALSE,   # Add to no control plot
                file.name = "age-spec vc curve.pdf",
                directory = "/Users/sbellan/Documents/R files/MPH thesis/PLOSOne/figures/",
                plot.width = 8,
                plot.height = 6,
                class.spec = TRUE,  # If true plots VC by whole age class, if false plots per-indiv VC
                legend.true = FALSE,
                legend.loc = "topright",
                legend = c("vectorial capacity curve"),
                cex.lab = 1,
                col = "red",        # Plot controlled population in red.
                add = FALSE,
                polygon = TRUE,
                xlim = c(0,100),
                ylim.auto = TRUE,
                xlim.auto = TRUE,
                label.xax = FALSE,
                label.yax = FALSE,
                names.arg.set = TRUE,
                ylim = c(0,3),
                xlab = "",
                ylab = "scaled vectorial capacity",
                main = "",
                debug = FALSE,
                browse = FALSE)

      }
  }

## Text to add at end
mtext("age in days",
      side = 1,
      line = .5,
      outer = TRUE,
      adj = .28,
      cex = .8)

mtext("age in days",
      side = 1,
      line = .5,
      outer = TRUE,
      adj = .84,
      cex = .8)

## Finish pdf
dev.off()

## Figure 5 - 1 panel

## Shows how C* % reductions depend on mortality assumption.

## Set working directory here.

## Here we will set the survival curve parameters:
mu <- 1/32.6694
aa <- .0018
bb <- .1416
cc <- 0
ss <- 1.0730
age.range <- 1:80

## Start up graphics
graphics.off()
pdf("5 Figure.pdf", width = 4.92, height = 4)
legend <- c("EIP = 11", "EIP = 3","constant mortality", "age-dependent mortality")

## Set up sensitivity range vectors
length.out <- 51
## The exp term below is to make Figure 6 have more equally spaced points because it is plotted on a log scale kinda.
adulticide.vec <- c(0, exp(seq(-18,-7,by=.25)), seq(.1/length.out, .1, length.out = length.out),.4,.6,.8,1)
save(adulticide.vec, file = "adulticide.vec")

## Set up looping vectors.
mort.vec <- c("exp", "log")
control.type <- c("adult", "larval")
EIP.vec <- c(11, 3)
col.vec <- c("green", "blue")

## Make names to save arrays
array.name.vec <- c("C-11", "C-3", "AD-11", "AD-3")
save(array.name.vec, file = "Fig5 array.name.vec")
array.ii <- 1

for(ii in 1:length(mort.vec))
  {

    for(kk in 1:length(EIP.vec))
      {

        new.plot <- FALSE
        if(array.ii == 1)    new.plot <- TRUE
        array.name <- array.name.vec[array.ii]

        
        univ.control.sens(mort = mort.vec[ii],        # LOOP
                          EIP = EIP.vec[kk],          # LOOP
                          control = "adult",
                          adulticide.vec = adulticide.vec, 
                          larvicide.vec = larvicide.vec,
                          mu = mu,
                          aa = aa,
                          bb = bb,
                          cc = cc,
                          ss = ss,
                          age.range = age.range,
                          VC.perc = TRUE, # LOOP
                          pdf = FALSE,
                          new.plot = new.plot, # LOOP
                          quartz = FALSE,
                          plot.file.name = "VC cont plot.pdf",
                          save.array = TRUE,
                          array.file.name = array.name,
                          directory = "/Users/sbellan/Documents/R files/MPH thesis/PLOSOne/figures/",
                          plot.width = 8,
                          plot.height = 6,
                          legend.true = FALSE,
                          cex.lab = 1,
                          plot.only = TRUE, # Skips calculating and just loads one to plot.
                          plot.true = TRUE,  # Plots C* vs control
                          array.to.load = array.name,
                          xlab.auto = FALSE,
                          xlab = "daily probability of adult death due to control",
                          ylab = "% of total C*",
                          ylim.auto = FALSE,
                          ylim = c(0, 30),
                          xlim = c(0, .1),
                          label.xax = TRUE,
                          label.yax = TRUE,
                          main = "",
                          type = "l",
                          lwd = 2,
                          lty = ii, # Code lines by EIP.
                          col = col.vec[kk],
                          legend.lab = "",
                          debug = FALSE,
                          verbose = FALSE,
                          browse = FALSE)

        array.ii <- array.ii + 1
      }
  }

legend("topright",
       legend,
       lty = c(1,1,1,2),
       lwd = 2,
       col = c("green", "blue", "black", "black"),
       bty = "o",
       cex = .8)

dev.off()

## Figure 6

## This figure will display the % extra adult control predicted to
## need to control a disease in the age-dependent model vs the
## constant model vs the % reduction in VC desired to be achieved.

## It calls the arrays that are calculated in Figure 5.

## Set working directory here.
pdf("6 Figure.pdf", width = 4.92, height = 4)

## Load arrays
load("Fig5 array.name.vec")             # Loads array.name.vec
load("adulticide.vec")

span <- .25                             # LOESS parameter
newdata <- 0:100

## Below code produces vectors that are % of total C* for each
## simulation and then uses LOESS regressions to predict the value of
## adulticide necessary to reduce C* by a % given in the newdata
## vector.  That way comparisons can be made between simulations for
## the value of control needed to reduce C* to a certain level.

load(array.name.vec[1])                 # C-11
vc.vec.perc <- vc.vec/vc.vec[1]*100
loess.c11 <- loess(adulticide.vec ~ vc.vec.perc, span = span)
pred.c11 <- predict(loess.c11, newdata = newdata)


load(array.name.vec[2])                 # C-3
vc.vec.perc <- vc.vec/vc.vec[1]*100        
loess.c3 <- loess(adulticide.vec ~ vc.vec.perc, span = span)
pred.c3 <- predict(loess.c3, newdata = newdata)

load(array.name.vec[3])                 # AD-11
vc.vec.perc <- vc.vec/vc.vec[1]*100        
loess.ad11 <- loess(adulticide.vec ~ vc.vec.perc, span = span)
pred.ad11 <- predict(loess.ad11, newdata = newdata)

load(array.name.vec[4])                 # AD-3
vc.vec.perc <- vc.vec/vc.vec[1]*100        
loess.ad3 <- loess(adulticide.vec ~ vc.vec.perc, span = span)
pred.ad3 <- predict(loess.ad3, newdata = newdata)


## Calculate % extra adulticide needed to get C* to value in newdata
diff11 <- (pred.ad11 - pred.c11)/pred.c11 * 100
diff3 <- (pred.ad3 - pred.c3)/pred.c3 * 100

        
plot(newdata,
     diff11,
     xlim = c(100, 20),
     ylim = c(0, 120),
     axes = F,
     col  = "green",
     lwd = 2,
     lty = 1,
     xlab = "% reduction in C*",
     ylab = "% extra control effort in age-dependent model",
     type = "l")     

points(newdata,
       diff3,
       col = "blue",
       lwd = 2,
       lty = 1,
       type = "l")

ats.x <- seq(100,20,by=-20)
ats.y <- seq(0,120,by=20)
axis(1, at = ats.x, label = ats.x)
axis(2, at = ats.y, label = ats.y)

legend("topright",
       c("EIP = 11", "EIP = 3"),
       col = c("green","blue"),
       lty = 1,
       lwd = 2,
       bty = "o",
       cex = .8)

dev.off()
